# Supplementary material for: Moderate Constraint Facilitates Association and Force-Dependent Dissociation of HA-CD44 Complex
Source: Int J Mol Sci. 2023 Jan 23;24(3):2243. doi: 10.3390/ijms24032243 (PMC9917194; doi:10.3390/ijms24032243)
Supplement: Supplementary file 1 [file ijms-24-02243-s001.zip]

Archive with 2 entries (2 files):
- SI-Video.zip
- Supplementary Materials.pdf
